# Supplementary material for: Sirt6 enhances macrophage lipophagy and improves lipid metabolism disorder by regulating the Wnt1/β-catenin pathway in atherosclerosis
Source: Lipids Health Dis. 2023 Sep 22;22:156. doi: 10.1186/s12944-023-01891-3 (PMC10515036; doi:10.1186/s12944-023-01891-3)
Supplement: Supplementary file 1 — Additional file 1. [file 12944_2023_1891_MOESM1_ESM.zip]

Archive with 102 entries (94 files):
- Supplemental Materials/
- Supplemental Materials/Editorial certificate.pdf
- Supplemental Materials/Supplemental Material Methods.docx
- Supplemental Materials/original  blots/
- Supplemental Materials/original  blots/Fig4A/
- Supplemental Materials/original  blots/Fig4A/Fig 4A LC3-2.jpg
- Supplemental Materials/original  blots/Fig4A/Fig 4A LC3-3.jpg
- Supplemental Materials/original  blots/Fig4A/Fig 4A LC3.jpg
- Supplemental Materials/original  blots/Fig4A/Fig4A Adipophilin-1.jpg
- Supplemental Materials/original  blots/Fig4A/Fig4A Adipophilin-2.jpg
- Supplemental Materials/original  blots/Fig4A/Fig4A Adipophilin-3.jpg
- Supplemental Materials/original  blots/Fig4A/Fig4A Beclin1-1.jpg
- Supplemental Materials/original  blots/Fig4A/Fig4A Beclin1-3.jpg
- Supplemental Materials/original  blots/Fig4A/Fig4A Beclin1.jpg
- Supplemental Materials/original  blots/Fig4A/Fig4A LAMP-1.jpg
- Supplemental Materials/original  blots/Fig4A/Fig4A LAMPI-2.jpg
- Supplemental Materials/original  blots/Fig4A/Fig4A LAMPI-3.jpg
- Supplemental Materials/original  blots/Fig4A/Fig4A LC3-1.jpg
- Supplemental Materials/original  blots/Fig4A/Fig4A P62-1.jpg
- Supplemental Materials/original  blots/Fig4A/Fig4A P62-2.jpg
- Supplemental Materials/original  blots/Fig4A/Fig4A P62-3.jpg
- Supplemental Materials/original  blots/Fig4A/Fig4A PLIN2-1.jpg
- Supplemental Materials/original  blots/Fig4A/Fig4A PLIN2-2.jpg
- Supplemental Materials/original  blots/Fig4A/Fig4A PLIN2-3.jpg
- Supplemental Materials/original  blots/Fig4H/
- Supplemental Materials/original  blots/Fig4H/Fig4H Adipopfilin-1.jpg
- Supplemental Materials/original  blots/Fig4H/Fig4H Adipopfilin-2.jpg
- Supplemental Materials/original  blots/Fig4H/Fig4H Adipopfilin-3.jpg
- Supplemental Materials/original  blots/Fig4H/Fig4H Beclin1-1.jpg
- Supplemental Materials/original  blots/Fig4H/Fig4H Beclin1-3.jpg
- Supplemental Materials/original  blots/Fig4H/Fig4H Beclin1.jpg
- Supplemental Materials/original  blots/Fig4H/Fig4H GAPDH.jpg
- Supplemental Materials/original  blots/Fig4H/Fig4H LAMPI-2.jpg
- Supplemental Materials/original  blots/Fig4H/Fig4H LAMPI-3.jpg
- Supplemental Materials/original  blots/Fig4H/Fig4H LAMPI.jpg
- Supplemental Materials/original  blots/Fig4H/Fig4H LC3-1.jpg
- Supplemental Materials/original  blots/Fig4H/Fig4H LC3-2.jpg
- Supplemental Materials/original  blots/Fig4H/Fig4H LC3-3.jpg
- Supplemental Materials/original  blots/Fig4H/Fig4H P62-1.jpg
- Supplemental Materials/original  blots/Fig4H/Fig4H P62-2.jpg
- Supplemental Materials/original  blots/Fig4H/Fig4H P62-3.jpg
- Supplemental Materials/original  blots/Fig4H/Fig4H P62.jpg
- Supplemental Materials/original  blots/Fig4H/Fig4H PLIN2-1.jpg
- Supplemental Materials/original  blots/Fig4H/Fig4H PLIN2-2.jpg
- Supplemental Materials/original  blots/Fig4H/Fig4H PLIN2.jpg
- Supplemental Materials/original  blots/Fig4O/
- Supplemental Materials/original  blots/Fig4O/Fig4 O LC3-1.jpg
- Supplemental Materials/original  blots/Fig4O/Fig4O LC3-2.jpg
- Supplemental Materials/original  blots/Fig4O/Fig4O LC3-3.jpg
- Supplemental Materials/original  blots/Fig4O/Fig4O P62-1.jpg
- Supplemental Materials/original  blots/Fig4O/Fig4O P62-3.jpg
- Supplemental Materials/original  blots/Fig4O/GAPDH.jpg
- Supplemental Materials/original  blots/Fig4R/
- Supplemental Materials/original  blots/Fig4R/Fig4R LC3-1.jpg
- Supplemental Materials/original  blots/Fig4R/Fig4R LC3-2.jpg
- Supplemental Materials/original  blots/Fig4R/Fig4R LC3-3.jpg
- Supplemental Materials/original  blots/Fig4R/Fig4R P62-1.jpg
- Supplemental Materials/original  blots/Fig4R/Fig4R P62-2.jpg
- Supplemental Materials/original  blots/Fig4R/GAPDH.jpg
- Supplemental Materials/original  blots/Fig7/
- Supplemental Materials/original  blots/Fig7/Fig7A GAPDH.jpg
- Supplemental Materials/original  blots/Fig7/Fig7A LC3.jpg
- Supplemental Materials/original  blots/Fig7/Fig7A P62-1.jpg
- Supplemental Materials/original  blots/Fig7/Fig7A P62.jpg
- Supplemental Materials/original  blots/Fig7/Fig7A SNF2H.jpg
- Supplemental Materials/original  blots/Fig7/Fig7G Adipophilin-1.jpg
- Supplemental Materials/original  blots/Fig7/Fig7G Adipophilin-2.jpg
- Supplemental Materials/original  blots/Fig7/Fig7G Adipophilin-3.jpg
- Supplemental Materials/original  blots/Fig7/Fig7G CATENIN4-1341.5-.jpg
- Supplemental Materials/original  blots/Fig7/Fig7G GAPDH.jpg
- Supplemental Materials/original  blots/Fig7/Fig7G LC3.jpg
- Supplemental Materials/original  blots/Fig7/Fig7G P62-1.jpg
- Supplemental Materials/original  blots/Fig7/Fig7G P62-2.jpg
- Supplemental Materials/original  blots/Fig7/Fig7G P62-3.jpg
- Supplemental Materials/original  blots/Fig7/Fig7G PLIN2-1.jpg
- Supplemental Materials/original  blots/Fig7/Fig7G PLIN2-2.jpg
- Supplemental Materials/original  blots/Fig7/Fig7G PLIN2-3.jpg
- Supplemental Materials/original  blots/Fig7/Fig7G SNF2H-1.jpg
- Supplemental Materials/original  blots/Fig7/Fig7G Wnt1-1.jpg
- Supplemental Materials/original  blots/Fig7/Fig7G Wnt1-2.jpg
- Supplemental Materials/original  blots/Fig7/Fig7G Wnt1-3.jpg
- Supplemental Materials/original  blots/Fig7/Fig7G β-catenin-1.jpg
- Supplemental Materials/original  blots/Fig7/Fig7G β-catenin-2.jpg
- Supplemental Materials/original  blots/Fig7/Fig7G β-catenin-3.jpg
- Supplemental Materials/original  blots/Supplementary Fig1/
- Supplemental Materials/original  blots/Supplementary Fig1/GAPDH.jpg
- Supplemental Materials/original  blots/Supplementary Fig1/Supplementary Fig1 Adipophilin-1.jpg
- Supplemental Materials/original  blots/Supplementary Fig1/Supplementary Fig1 Adipophilin-2.jpg
- Supplemental Materials/original  blots/Supplementary Fig1/Supplementary Fig1 Adipophilin-3.jpg
- Supplemental Materials/original  blots/Supplementary Fig1/Supplementary Fig1 Beclin1-1.jpg
- Supplemental Materials/original  blots/Supplementary Fig1/Supplementary Fig1 Beclin1-2.jpg
- Supplemental Materials/original  blots/Supplementary Fig1/Supplementary Fig1 LAMP1.jpg
- Supplemental Materials/original  blots/Supplementary Fig1/Supplementary Fig1 P62-1.jpg
- Supplemental Materials/original  blots/Supplementary Fig1/Supplementary Fig1 P62-2.jpg
- Supplemental Materials/original  blots/Supplementary Fig1/Supplementary Fig1 P62-3.jpg
- Supplemental Materials/original  blots/Supplementary Fig1/Supplementary Fig1 PLIN2-1.jpg
- Supplemental Materials/original  blots/Supplementary Fig1/Supplementary Fig1 PLIN2-2.jpg
- Supplemental Materials/original  blots/Supplementary Fig1/Supplementary Fig1 PLIN2-3.jpg
- Supplemental Materials/original  blots/Supplementary Fig1/Supplementary Fig1A LC3-1.jpg
- Supplemental Materials/original  blots/Supplementary Fig1/Supplementary Fig1A LC3-2.jpg
- Supplemental Materials/original  blots/Supplementary Fig1/Supplementary Fig1A LC3-3.jpg
- Supplemental Materials/similarity index.png
